# Supplementary material for: Taxonomy of Fissocantharis Pic (Coleoptera, Cantharidae) from Guangxi, China, with descriptions of six new species
Source: Zookeys. 2015 Mar 23;(489):95–123. doi: 10.3897/zookeys.489.9153 (PMC4395839; doi:10.3897/zookeys.489.9153)
Supplement: XML Treatment for Fissocantharis sinensis [file zookeys.489.9153-treatment1.xml]

<!DOCTYPE tp:taxon-treatment
  PUBLIC "-//TaxonX//DTD Taxonomic Treatment Publishing DTD v0 20100105//EN" "tax-treatment-NSO.dtd">
<tp:taxon-treatment xmlns:tp="http://www.plazi.org/taxpub"><tp:treatment-meta><kwd-group><label>Taxon classification</label><kwd><named-content content-type="kingdom">Animalia</named-content></kwd><kwd><named-content content-type="order">Coleoptera</named-content></kwd><kwd><named-content content-type="family">Cantharidae</named-content></kwd></kwd-group><mixed-citation publication-type="journal"><person-group><name><surname>Yang</surname><given-names>Yuxia</given-names></name><name><surname>Li</surname><given-names>Limei</given-names></name><name><surname>Guan</surname><given-names>Kaile</given-names></name><name><surname>Yang</surname><given-names>Xingke</given-names></name></person-group><article-title>Taxonomy of <italic><tp:taxon-name><tp:taxon-name-part taxon-name-part-type="genus">Fissocantharis</tp:taxon-name-part></tp:taxon-name></italic> Pic (<tp:taxon-name><tp:taxon-name-part taxon-name-part-type="order">Coleoptera</tp:taxon-name-part></tp:taxon-name>, <tp:taxon-name><tp:taxon-name-part taxon-name-part-type="family">Cantharidae</tp:taxon-name-part></tp:taxon-name>) from Guangxi, China, with descriptions of six new species</article-title><source>Zookeys</source><day>23</day><month>3</month><year>2015</year><volume>2015</volume><issue>489</issue><fpage>95</fpage><lpage>123</lpage><pub-id pub-id-type="doi">10.3897/zookeys.489.9153</pub-id></mixed-citation></tp:treatment-meta><tp:nomenclature><tp:taxon-name>
                            <tp:taxon-name-part taxon-name-part-type="genus">Fissocantharis</tp:taxon-name-part>
                            <tp:taxon-name-part taxon-name-part-type="species">sinensis</tp:taxon-name-part>
                        </tp:taxon-name><tp:taxon-authority>(Wittmer, 1988)</tp:taxon-authority><xref ref-type="fig" rid="F1">Figs 1A</xref><xref ref-type="fig" rid="F3">, 3A‒C</xref><xref ref-type="fig" rid="F8">, 8A</xref><xref ref-type="fig" rid="F9">, 9A</xref><tp:nomenclature-citation-list><tp:nomenclature-citation><tp:taxon-name><tp:taxon-name-part taxon-name-part-type="genus">Micropodarus</tp:taxon-name-part> <tp:taxon-name-part taxon-name-part-type="species">sinensis</tp:taxon-name-part></tp:taxon-name><comment> Wittmer, 1988: 353, figs 8, 28.</comment></tp:nomenclature-citation><tp:nomenclature-citation><tp:taxon-name><tp:taxon-name-part taxon-name-part-type="genus">Fissocantharis</tp:taxon-name-part> <tp:taxon-name-part taxon-name-part-type="species">sinensis</tp:taxon-name-part></tp:taxon-name><comment>: <xref ref-type="bibr" rid="B17">Yang et al. 2009</xref>: 49.</comment></tp:nomenclature-citation></tp:nomenclature-citation-list></tp:nomenclature><tp:treatment-sec sec-type="Type material examined"><title>Type material examined.</title><p>Holotype: 1♂ (IZAS): “阳朔26.IV938” [Guangxi: Yangshuo], “<tp:taxon-name><tp:taxon-name-part taxon-name-part-type="genus">Micropodabrus</tp:taxon-name-part></tp:taxon-name> \ <tp:taxon-name><tp:taxon-name-part taxon-name-part-type="species">sinensis</tp:taxon-name-part></tp:taxon-name> \ Wittm. \ det. W. Wittmer”, “HOLOTYPUS”.</p></tp:treatment-sec><tp:treatment-sec sec-type="Additional material examined"><title>Additional material examined.</title><p>CHINA: Guangxi: 4♂♂, 1♀ (IZAS): Lingchuan, 6.‒7.VI.1984, collector unknown; 1♂ (IZAS): Xing’an, 210m, 1.VI.1984, collector unknown; 1♀ (IZAS): Yangshuo, 29.IV.1938, collector unknown; 1♂ (IZAS): Beiquan, 29.V.1939, collector unknown.</p></tp:treatment-sec><tp:treatment-sec sec-type="Redescription"><title>Redescription.</title><p>Male (Fig. <xref ref-type="fig" rid="F1">1A</xref>). Head black, mouthparts blackish brown, light brown at bases of mandibles and labium, antennae black, yellow at ventral sides of antennomeres I‒II, prothorax orange, pronotum sometimes with a large black marking in middle of disc, which extending from anterior to posterior margin, scultellum black, elytra dark purple, with weak metallic shine, legs black, yellow at pro-coxae, trochanters and basal parts of femora, meso- and metasterna and abdomen black. Body densely covered with short decumbent light brown pubescence, also mixed with slightly long semierect pubescence along anterior margin of labrum and on disc of elytra.</p><fig id="F1" position="float" orientation="portrait"><label>Figure 1.</label><caption><p>Male habitus, dorsal view: <bold>A</bold> <italic><tp:taxon-name><tp:taxon-name-part taxon-name-part-type="genus">Fissocantharis</tp:taxon-name-part> <tp:taxon-name-part taxon-name-part-type="species">sinensis</tp:taxon-name-part></tp:taxon-name></italic> (Wittmer, 1988) <bold>B</bold> <italic><tp:taxon-name><tp:taxon-name-part taxon-name-part-type="genus">Fissocantharis</tp:taxon-name-part> <tp:taxon-name-part taxon-name-part-type="species">gracilipes</tp:taxon-name-part></tp:taxon-name></italic> (Pic, 1927) <bold>C</bold> <italic><tp:taxon-name><tp:taxon-name-part taxon-name-part-type="genus">Fissocantharis</tp:taxon-name-part> <tp:taxon-name-part taxon-name-part-type="species">sinensomima</tp:taxon-name-part></tp:taxon-name></italic> sp. n. <bold>D</bold> <italic><tp:taxon-name><tp:taxon-name-part taxon-name-part-type="genus">Fissocantharis</tp:taxon-name-part> <tp:taxon-name-part taxon-name-part-type="species">sexcostata</tp:taxon-name-part></tp:taxon-name></italic> sp. n. Scale bars: 2.0 mm.</p></caption><graphic xmlns:xlink="http://www.w3.org/1999/xlink" xlink:href="zookeys-489-095-g001.jpg" position="float" orientation="portrait" xlink:type="simple" id="oo_40517.jpg"/></fig><p>Head subquadrate, temples evenly narrowed posteriad, surface semilustrous, finely and densely punctate; eyes strongly protruding, head breadth across eyes distinctly wider than anterior margin of pronotum; maxillary palpomeres IV longer than wide, widest at apical one-third, arcuate and sharp at apical parts of inner margins; antennae almost extending to apical one-third length of elytra, antennomeres II slightly longer than wide at apices, III‒X slightly flattened and obliquely widened apically, III about twice as long as II, IV slightly longer than VIII, V‒VIII each with a longitudinal smooth impression at apical part of outer margin, XI parallel-sided, slightly longer than X and pointed at apices.</p><p>Pronotum about 1.10 times longer than wide, widest near base, anterior margin rounded, anterior angle rounded, lateral margins sinuate, slightly diverging posteriad, posterior angle nearly rectangular, posterior margin arcuate and slightly bordered, disc distinctly convex on postero-lateral parts, surface semilustrous, punctate like that on head.</p><p>Elytra about 3.7 times longer than pronotum, 2.8 times longer than humeral width, lateral margins nearly parallel, disc surface semilustrous, rugulose-lacunose and finely punctate.</p><p>All tarsal claws bifid, upper claws nearly as long as lower claws.</p><p>Aedeagus (Fig. <xref ref-type="fig" rid="F3">3A‒C</xref>): conjoint dorsal plate of parameres well-developed, about half length of ventral processes, nearly parallel-sided, with apical margin tapered apically; ventral process of each paramere evenly narrowed apically, largely hooked at apex.</p><p>Female. Similar to male, but eyes not so protruding; antennae shorter, extending to elytral mid-length, antennomeres III‒X nearly parallel-sided, V‒VIII without impressions; pronotum slightly wider, about 1.05 times longer than wide, moderately convex at posterolateral parts of disc; legs black at profemora. Abdominal sternite VIII (Fig. <xref ref-type="fig" rid="F8">8A</xref>) slightly emarginated on both sides of posterior margin, middle part between lateral emarginations slightly acute at apex, latero-apical angles widely rounded. Internal organ of reproductive system (Fig. <xref ref-type="fig" rid="F9">9A</xref>): vagina stout and abruptly narrowed and extended into a long duct above median oviduct; diverticulum and spermathecal duct arising from the end of the long duct of vagina; diverticulum moderately long, thin and spiral; spermathecal duct distinctly thicker and shorter than diverticulum; spermatheca composed of a spiral tube which is distinctly longer than diverticulum, provided with a very long and thin accessory gland which is much longer than the spiral tube of spermatheca; median oviduct situated in middle of vagina.</p><p>Body length: 6.5‒8.0 mm; width: 1.2‒1.7 mm.</p></tp:treatment-sec><tp:treatment-sec sec-type="Distribution"><title>Distribution.</title><p>China (Guangxi, Sichuan).</p></tp:treatment-sec><tp:treatment-sec sec-type="Remarks"><title>Remarks.</title><p>In the original publication (<xref ref-type="bibr" rid="B12">Wittmer 1988</xref>), some characteristics of antennae for the male is not indicated, which however is important for diagnosis of <italic><tp:taxon-name><tp:taxon-name-part taxon-name-part-type="genus">Fissocantharis</tp:taxon-name-part></tp:taxon-name></italic> species. Herein it is redescribed and also provided with some supplementary characters for abdominal sternite VIII and genitalia of the female.</p></tp:treatment-sec><tp:treatment-sec><!--Section generated to contain objects referenced in tp:taxon-treatment.--><fig id="F3" position="float" orientation="portrait"><label>Figures 3.</label><caption><p>Aedeagus (<bold>A, D</bold> ventral view <bold>B, E</bold> dorsal view <bold>C, F</bold> lateral view): <bold>A–C</bold> <italic><tp:taxon-name><tp:taxon-name-part taxon-name-part-type="genus">Fissocantharis</tp:taxon-name-part> <tp:taxon-name-part taxon-name-part-type="species">sinensis</tp:taxon-name-part></tp:taxon-name></italic> (Wittmer, 1988) <bold>D–F</bold> <italic><tp:taxon-name><tp:taxon-name-part taxon-name-part-type="genus">Fissocantharis</tp:taxon-name-part> <tp:taxon-name-part taxon-name-part-type="species">gracilipes</tp:taxon-name-part></tp:taxon-name></italic> (Pic, 1927). Scale bars: 1.0 mm.</p></caption><graphic xmlns:xlink="http://www.w3.org/1999/xlink" xlink:href="zookeys-489-095-g003.jpg" position="float" orientation="portrait" xlink:type="simple" id="oo_40519.jpg"/></fig><fig id="F8" position="float" orientation="portrait"><label>Figure 8.</label><caption><p>Abdominal sternite VIII of female, ventral view: <bold>A</bold> <italic><tp:taxon-name><tp:taxon-name-part taxon-name-part-type="genus">Fissocantharis</tp:taxon-name-part> <tp:taxon-name-part taxon-name-part-type="species">sinensis</tp:taxon-name-part></tp:taxon-name></italic> (Wittmer, 1988) <bold>B</bold> <italic><tp:taxon-name><tp:taxon-name-part taxon-name-part-type="genus">Fissocantharis</tp:taxon-name-part> <tp:taxon-name-part taxon-name-part-type="species">gracilipes</tp:taxon-name-part></tp:taxon-name></italic> (Pic, 1927) <bold>C</bold> <italic><tp:taxon-name><tp:taxon-name-part taxon-name-part-type="genus">Fissocantharis</tp:taxon-name-part> <tp:taxon-name-part taxon-name-part-type="species">sexcostata</tp:taxon-name-part></tp:taxon-name></italic> sp. n. <bold>D</bold> <italic><tp:taxon-name><tp:taxon-name-part taxon-name-part-type="genus">Fissocantharis</tp:taxon-name-part> <tp:taxon-name-part taxon-name-part-type="species">basilaris</tp:taxon-name-part></tp:taxon-name></italic> sp. n. <bold>E</bold> <italic><tp:taxon-name><tp:taxon-name-part taxon-name-part-type="genus">Fissocantharis</tp:taxon-name-part> <tp:taxon-name-part taxon-name-part-type="species">eschara</tp:taxon-name-part></tp:taxon-name></italic> sp. n. <bold>F</bold> <italic><tp:taxon-name><tp:taxon-name-part taxon-name-part-type="genus">Fissocantharis</tp:taxon-name-part> <tp:taxon-name-part taxon-name-part-type="species">latipalpa</tp:taxon-name-part></tp:taxon-name></italic> sp. n. <bold>G</bold> <italic><tp:taxon-name><tp:taxon-name-part taxon-name-part-type="genus">Fissocantharis</tp:taxon-name-part> <tp:taxon-name-part taxon-name-part-type="species">biprojicientis</tp:taxon-name-part></tp:taxon-name></italic> sp. n. Scale bars: 1.0 mm.</p></caption><graphic xmlns:xlink="http://www.w3.org/1999/xlink" xlink:href="zookeys-489-095-g008.jpg" position="float" orientation="portrait" xlink:type="simple" id="oo_40524.jpg"/></fig><fig id="F9" position="float" orientation="portrait"><label>Figure 9.</label><caption><p>Female genitalia: <bold>A</bold> <italic><tp:taxon-name><tp:taxon-name-part taxon-name-part-type="genus">Fissocantharis</tp:taxon-name-part> <tp:taxon-name-part taxon-name-part-type="species">sinensis</tp:taxon-name-part></tp:taxon-name></italic> (Wittmer, 1988) <bold>B</bold> <italic><tp:taxon-name><tp:taxon-name-part taxon-name-part-type="genus">Fissocantharis</tp:taxon-name-part> <tp:taxon-name-part taxon-name-part-type="species">gracilipes</tp:taxon-name-part></tp:taxon-name></italic> (Pic, 1927) <bold>C</bold> <italic><tp:taxon-name><tp:taxon-name-part taxon-name-part-type="genus">Fissocantharis</tp:taxon-name-part> <tp:taxon-name-part taxon-name-part-type="species">sexcostata</tp:taxon-name-part></tp:taxon-name></italic> sp. n. Scale bars: 1.0 mm.</p></caption><graphic xmlns:xlink="http://www.w3.org/1999/xlink" xlink:href="zookeys-489-095-g009.jpg" position="float" orientation="portrait" xlink:type="simple" id="oo_40525.jpg"/></fig></tp:treatment-sec><ref-list><ref id="B17"><mixed-citation xmlns:xlink="http://www.w3.org/1999/xlink" xlink:type="simple"><person-group><name name-style="western"><surname>Yang</surname><given-names>YX</given-names></name><name name-style="western"><surname>Brancucci</surname><given-names>M</given-names></name><name name-style="western"><surname>Yang</surname><given-names>XK</given-names></name></person-group> (<year>2009</year>) <article-title>Synonymical notes on the genus <italic><tp:taxon-name><tp:taxon-name-part taxon-name-part-type="genus">Micropodabrus</tp:taxon-name-part></tp:taxon-name></italic> Pic and related genera (<tp:taxon-name><tp:taxon-name-part taxon-name-part-type="order">Coleoptera</tp:taxon-name-part></tp:taxon-name>, <tp:taxon-name><tp:taxon-name-part taxon-name-part-type="family">Cantharidae</tp:taxon-name-part></tp:taxon-name>).</article-title><source>Entomologica Basiliensia et Collectionis Frey</source><volume>31</volume>: <fpage>49</fpage>‒<lpage>54</lpage>.</mixed-citation></ref><ref id="B12"><mixed-citation xmlns:xlink="http://www.w3.org/1999/xlink" xlink:type="simple"><person-group><name name-style="western"><surname>Wittmer</surname><given-names>W</given-names></name></person-group> (<year>1988</year>) <article-title>Zur Kenntnis der <tp:taxon-name><tp:taxon-name-part taxon-name-part-type="family">Cantharidae</tp:taxon-name-part></tp:taxon-name> (<tp:taxon-name><tp:taxon-name-part taxon-name-part-type="order">Coleoptera</tp:taxon-name-part></tp:taxon-name>) Chinas und der angrenzenden Länder.</article-title><source>Entomologica Basiliensia</source><volume>12</volume>: <fpage>343</fpage>‒<lpage>372</lpage>.</mixed-citation></ref></ref-list></tp:taxon-treatment>
