# Supplementary material for: Taxonomy of Fissocantharis Pic (Coleoptera, Cantharidae) from Guangxi, China, with descriptions of six new species
Source: Zookeys. 2015 Mar 23;(489):95–123. doi: 10.3897/zookeys.489.9153 (PMC4395839; doi:10.3897/zookeys.489.9153)
Supplement: XML Treatment for Fissocantharis sinensomima [file zookeys.489.9153-treatment3.xml]

<!DOCTYPE tp:taxon-treatment
  PUBLIC "-//TaxonX//DTD Taxonomic Treatment Publishing DTD v0 20100105//EN" "tax-treatment-NSO.dtd">
<tp:taxon-treatment xmlns:tp="http://www.plazi.org/taxpub"><tp:treatment-meta><kwd-group><label>Taxon classification</label><kwd><named-content content-type="kingdom">Animalia</named-content></kwd><kwd><named-content content-type="order">Coleoptera</named-content></kwd><kwd><named-content content-type="family">Cantharidae</named-content></kwd></kwd-group><mixed-citation publication-type="journal"><person-group><name><surname>Yang</surname><given-names>Yuxia</given-names></name><name><surname>Li</surname><given-names>Limei</given-names></name><name><surname>Guan</surname><given-names>Kaile</given-names></name><name><surname>Yang</surname><given-names>Xingke</given-names></name></person-group><article-title>Taxonomy of <italic><tp:taxon-name><tp:taxon-name-part taxon-name-part-type="genus">Fissocantharis</tp:taxon-name-part></tp:taxon-name></italic> Pic (<tp:taxon-name><tp:taxon-name-part taxon-name-part-type="order">Coleoptera</tp:taxon-name-part></tp:taxon-name>, <tp:taxon-name><tp:taxon-name-part taxon-name-part-type="family">Cantharidae</tp:taxon-name-part></tp:taxon-name>) from Guangxi, China, with descriptions of six new species</article-title><source>Zookeys</source><day>23</day><month>3</month><year>2015</year><volume>2015</volume><issue>489</issue><fpage>95</fpage><lpage>123</lpage><pub-id pub-id-type="doi">10.3897/zookeys.489.9153</pub-id></mixed-citation></tp:treatment-meta><tp:nomenclature><tp:taxon-name>
                            <tp:taxon-name-part taxon-name-part-type="genus">Fissocantharis</tp:taxon-name-part>
                            <tp:taxon-name-part taxon-name-part-type="species">sinensomima</tp:taxon-name-part>
                            <object-id xmlns:xlink="http://www.w3.org/1999/xlink" content-type="zoobank" xlink:type="simple">http://zoobank.org/7C83317C-5AEB-4152-BDDA-3CD1CC466459</object-id>
                        </tp:taxon-name><tp:taxon-authority>Y. Yang &amp; X. Yang</tp:taxon-authority><tp:taxon-status xmlns:xlink="http://www.w3.org/1999/xlink" xlink:type="simple">sp. n.</tp:taxon-status><xref ref-type="fig" rid="F1">Figs 1C</xref><xref ref-type="fig" rid="F4">, 4A‒C</xref></tp:nomenclature><tp:treatment-sec sec-type="Type material"><title>Type material.</title><p>Holotype ♂ (IZAS): CHINA: Guangxi, Napo, Nonghua, 1000m, 14.IV.1998, leg. C.S. Wu.</p></tp:treatment-sec><tp:treatment-sec sec-type="Description"><title>Description.</title><p>Male (Fig. <xref ref-type="fig" rid="F1">1C</xref>). Head black, mouthparts blackish brown, light brown at bases of mandibles and labium, antennae black, yellow at ventral sides of antennomeres I‒II, prothorax yellow, pronotum with a large black marking in middle of disc, which extending from anterior to posterior margin, scultellum black, elytra dark purple, with weak metallic shine, legs black, yellow at coxae, trochanters and basal parts of femora, meso- and metasterna and abdomen black. Body densely covered with short decumbent light brown pubescence, also mixed with slightly long semierect pubescence along anterior margin of labrum and on disc of elytra.</p><p>Head subquadrate, temples evenly narrowed posteriorly, surface semilustrous, finely and densely punctate; eyes strongly protruding, head breadth across eyes distinctly wider than anterior margin of pronotum; maxillary palpomeres IV longer than wide, widest at apical one-third, arcuate and sharp at apical parts of inner margins; antennae filiform, almost extending to apical one-third length of elytra, antennomeres II slightly longer than wide at apices, III‒XI parallel-sided, III about twice as long as II, IV‒XI each with a narrow longitudinal smooth impression at basal part of outer margin, IV about one-third longer than III, XI slightly longer than X and pointed at apices.</p><p>Pronotum about 1.10 times longer than wide, widest near base, anterior margin rounded, anterior angle rounded, lateral margins sinuate, slightly diverging posteriad, posterior angle nearly rectangular, posterior margin arcuate and slightly bordered, disc distinctly convex on posterolateral parts, surface semilustrous, punctate like that on head.</p><p>Elytra about 3.7 times longer than pronotum, 3.0 times longer than humeral width, lateral margins nearly parallel, disc surface semilustrous, rugulose-lacunose and finely punctate.</p><p>All tarsal claws bifid, upper claws nearly as long as lower claws.</p><p>Aedeagus (Figs <xref ref-type="fig" rid="F4">4A‒C</xref>): conjoint dorsal plate of parameres greatly reduced, slightly emarginated in middle of apical margin; ventral process of each paramere evenly narrowed apically, largely hooked at apex.</p><p>Female. Unknown.</p><p>Body length: 6.0 mm; width: 1.5 mm.</p></tp:treatment-sec><tp:treatment-sec sec-type="Diagnosis"><title>Diagnosis.</title><p>This species is similar to <italic><tp:taxon-name><tp:taxon-name-part taxon-name-part-type="genus">Fissocantharis</tp:taxon-name-part> <tp:taxon-name-part taxon-name-part-type="species">sinensis</tp:taxon-name-part></tp:taxon-name></italic>, but can be distinguished by the antennomeres IV‒XI each with a narrow longitudinal smooth impression along basal part of outer margin in male; aedeagus: conjoint dorsal plate of parameres greatly reduced, slightly emarginated in middle of apical margin.</p></tp:treatment-sec><tp:treatment-sec sec-type="Distribution"><title>Distribution.</title><p>China (Guangxi).</p></tp:treatment-sec><tp:treatment-sec sec-type="Etymology"><title>Etymology.</title><p>The specific name is derived from Latin <italic>mimus</italic> (similar, imitating something), referring to its similarity to <italic><tp:taxon-name><tp:taxon-name-part taxon-name-part-type="genus">Fissocantharis</tp:taxon-name-part> <tp:taxon-name-part taxon-name-part-type="species">sinensis</tp:taxon-name-part></tp:taxon-name></italic> (Wittmer, 1988).</p></tp:treatment-sec><tp:treatment-sec><!--Section generated to contain objects referenced in tp:taxon-treatment.--><fig id="F1" position="float" orientation="portrait"><label>Figure 1.</label><caption><p>Male habitus, dorsal view: <bold>A</bold> <italic><tp:taxon-name><tp:taxon-name-part taxon-name-part-type="genus">Fissocantharis</tp:taxon-name-part> <tp:taxon-name-part taxon-name-part-type="species">sinensis</tp:taxon-name-part></tp:taxon-name></italic> (Wittmer, 1988) <bold>B</bold> <italic><tp:taxon-name><tp:taxon-name-part taxon-name-part-type="genus">Fissocantharis</tp:taxon-name-part> <tp:taxon-name-part taxon-name-part-type="species">gracilipes</tp:taxon-name-part></tp:taxon-name></italic> (Pic, 1927) <bold>C</bold> <italic><tp:taxon-name><tp:taxon-name-part taxon-name-part-type="genus">Fissocantharis</tp:taxon-name-part> <tp:taxon-name-part taxon-name-part-type="species">sinensomima</tp:taxon-name-part></tp:taxon-name></italic> sp. n. <bold>D</bold> <italic><tp:taxon-name><tp:taxon-name-part taxon-name-part-type="genus">Fissocantharis</tp:taxon-name-part> <tp:taxon-name-part taxon-name-part-type="species">sexcostata</tp:taxon-name-part></tp:taxon-name></italic> sp. n. Scale bars: 2.0 mm.</p></caption><graphic xmlns:xlink="http://www.w3.org/1999/xlink" xlink:href="zookeys-489-095-g001.jpg" position="float" orientation="portrait" xlink:type="simple" id="oo_40517.jpg"/></fig><fig id="F4" position="float" orientation="portrait"><label>Figures 4.</label><caption><p>Aedeagus (<bold>A, D</bold> ventral view <bold>B, E</bold> dorsal view <bold>C, F</bold> lateral view): <bold>A–C</bold> <italic><tp:taxon-name><tp:taxon-name-part taxon-name-part-type="genus">Fissocantharis</tp:taxon-name-part> <tp:taxon-name-part taxon-name-part-type="species">sinensomima</tp:taxon-name-part></tp:taxon-name></italic> sp. n. <bold>D–F</bold> <italic><tp:taxon-name><tp:taxon-name-part taxon-name-part-type="genus">Fissocantharis</tp:taxon-name-part> <tp:taxon-name-part taxon-name-part-type="species">sexcostata</tp:taxon-name-part></tp:taxon-name></italic> sp. n. Scale bars: 1.0 mm.</p></caption><graphic xmlns:xlink="http://www.w3.org/1999/xlink" xlink:href="zookeys-489-095-g004.jpg" position="float" orientation="portrait" xlink:type="simple" id="oo_40520.jpg"/></fig></tp:treatment-sec></tp:taxon-treatment>
