# Supplementary material for: Taxonomy of Fissocantharis Pic (Coleoptera, Cantharidae) from Guangxi, China, with descriptions of six new species
Source: Zookeys. 2015 Mar 23;(489):95–123. doi: 10.3897/zookeys.489.9153 (PMC4395839; doi:10.3897/zookeys.489.9153)
Supplement: XML Treatment for Fissocantharis biprojicientis [file zookeys.489.9153-treatment8.xml]

<!DOCTYPE tp:taxon-treatment
  PUBLIC "-//TaxonX//DTD Taxonomic Treatment Publishing DTD v0 20100105//EN" "tax-treatment-NSO.dtd">
<tp:taxon-treatment xmlns:tp="http://www.plazi.org/taxpub"><tp:treatment-meta><kwd-group><label>Taxon classification</label><kwd><named-content content-type="kingdom">Animalia</named-content></kwd><kwd><named-content content-type="order">Coleoptera</named-content></kwd><kwd><named-content content-type="family">Cantharidae</named-content></kwd></kwd-group><mixed-citation publication-type="journal"><person-group><name><surname>Yang</surname><given-names>Yuxia</given-names></name><name><surname>Li</surname><given-names>Limei</given-names></name><name><surname>Guan</surname><given-names>Kaile</given-names></name><name><surname>Yang</surname><given-names>Xingke</given-names></name></person-group><article-title>Taxonomy of <italic><tp:taxon-name><tp:taxon-name-part taxon-name-part-type="genus">Fissocantharis</tp:taxon-name-part></tp:taxon-name></italic> Pic (<tp:taxon-name><tp:taxon-name-part taxon-name-part-type="order">Coleoptera</tp:taxon-name-part></tp:taxon-name>, <tp:taxon-name><tp:taxon-name-part taxon-name-part-type="family">Cantharidae</tp:taxon-name-part></tp:taxon-name>) from Guangxi, China, with descriptions of six new species</article-title><source>Zookeys</source><day>23</day><month>3</month><year>2015</year><volume>2015</volume><issue>489</issue><fpage>95</fpage><lpage>123</lpage><pub-id pub-id-type="doi">10.3897/zookeys.489.9153</pub-id></mixed-citation></tp:treatment-meta><tp:nomenclature><tp:taxon-name>
                            <tp:taxon-name-part taxon-name-part-type="genus">Fissocantharis</tp:taxon-name-part>
                            <tp:taxon-name-part taxon-name-part-type="species">biprojicientis</tp:taxon-name-part>
                            <object-id xmlns:xlink="http://www.w3.org/1999/xlink" content-type="zoobank" xlink:type="simple">http://zoobank.org/5F4FCF35-FB3C-4A5D-BE0F-65D6CB409F53</object-id>
                        </tp:taxon-name><tp:taxon-authority>Y. Yang &amp; X. Yang</tp:taxon-authority><tp:taxon-status xmlns:xlink="http://www.w3.org/1999/xlink" xlink:type="simple">sp. n.</tp:taxon-status><xref ref-type="fig" rid="F2">Figs 2D</xref><xref ref-type="fig" rid="F6">, 6D‒F</xref><xref ref-type="fig" rid="F7">, 7</xref><xref ref-type="fig" rid="F8">, 8G</xref><xref ref-type="fig" rid="F10">, 10D</xref><!--PageBreak--></tp:nomenclature><tp:treatment-sec sec-type="Type material"><title>Type material.</title><p>Holotype ♂ (IZAS): CHINA: Guangxi, Jinxiu, Rd. Jinzhong, 1100m, 10.V.1999, leg. D.C. Yuan. Paratypes: CHINA: Guangxi: 1♀ (IZAS): Jinxiu, Shengtangshan, 700‒800m, 19.V.1999, leg. H. Xiao. 1♀ (IZAS): same locality, 900‒1900m, 17.V.1999, leg. H.X. Han; 1♀ (IZAS): Yonghe, 500m, 11.V.1999, leg. H. Xiao.</p></tp:treatment-sec><tp:treatment-sec sec-type="Description"><title>Description.</title><p>Male (Fig. <xref ref-type="fig" rid="F2">2D</xref>). Head and mouthparts orange, dark brown at apices of mandibles, terminal maxillary and labial palpomeres and antennae black, antennomeres I‒IV and basal parts of V, prothorax and legs orange, darkened at tarsomeres II‒V, the rest parts of body black. Body densely covered with short decumbent light orange pubescence, also mixed with slightly long semierect pubescence along anterior margin of labrum and on disc of elytra.</p><p>Head subquadrate, temples evenly narrowed posteriad, surface semilustrous, finely and sparsely punctate; eyes slightly protruding, head breadth across eyes distinctly wider than anterior margin of pronotum; maxillary palpomeres II‒III excavated wholly on dorsal sides, IV longer than wide, nearly parallel-sided, arcuate and sharp at apices; antennae (Fig. <xref ref-type="fig" rid="F7">7</xref>) extending to elytral mid-length, antennomeres II short, about twice wider than long, III strongly widened apically, with outer-apical angle distinctly projecting laterad, IV thickened and excavated at ventral sides, with two long and pointed projections at basal parts, dorsal projections slightly shorter than ventral ones, which are triangularly protuberant at lower margins near apices, V‒X slightly widened apically, XI slightly shorter than X and pointed at apices.</p><fig id="F7" position="float" orientation="portrait"><label>Figure 7.</label><caption><p>Male antennomeres III–IV of <italic><tp:taxon-name><tp:taxon-name-part taxon-name-part-type="genus">Fissocantharis</tp:taxon-name-part> <tp:taxon-name-part taxon-name-part-type="species">biprojicientis</tp:taxon-name-part></tp:taxon-name></italic> sp. n.: <bold>A</bold> ventral view <bold>B</bold> dorsal view <bold>C</bold> apical view <bold>D</bold> ventroapical view. Scale bars: 1.0 mm.</p></caption><graphic xmlns:xlink="http://www.w3.org/1999/xlink" xlink:href="zookeys-489-095-g007.jpg" position="float" orientation="portrait" xlink:type="simple" id="oo_40523.jpg"/></fig><p>Pronotum about 1.22 times longer than wide, anterior margin rounded, anterior angle distinctly rounded, lateral margins nearly parallel, posterior angle nearly rectangular, posterior margin arcuate and slightly bordered, disc moderately convex on postero-lateral parts, surface semilustrous, sparsely and finely punctate.</p><p>Elytra about 4.3 times longer than pronotum, 3.5 times longer than humeral width, lateral margins nearly parallel, disc surface semilustrous, rugulose-lacunose and finely punctate.</p><p>All tarsal claws bifid, upper claws nearly as long as lower claws.</p><p>Aedeagus (Figs <xref ref-type="fig" rid="F6">6D‒F</xref>): conjoint dorsal plate of parameres greatly reduced, roundly emarginated in middle of apical margin; ventral process of each paramere evenly narrowed apically at apical part, which distinctly narrower than basal part, moderately hooked at apex.</p><p>Female. Similar to male, but maxillary palpi normal; antennae orange at antennomeres I‒III and bases of IV, II about twice longer than wide, III‒IV normal; pronotum slightly wider, about 1.12 times longer than wide, slightly convex at postero-lateral parts of disc. Abdominal sternite VIII (Fig. <xref ref-type="fig" rid="F8">8G</xref>) triangularly emarginated on both sides and roundly emarginated in middle of posterior margin, the parts between lateral and middle emarginations subrounded at apices, latero-apical angles widely rounded. Internal organ of reproductive system (Fig. <xref ref-type="fig" rid="F10">10D</xref>): vagina stout and abruptly narrowed <!--PageBreak-->and extended into a long duct above median oviduct; diverticulum and spermathecal duct arising from the end of the long duct of vagina; diverticulum moderately long, thin and spiral; spermathecal duct distinctly thicker and shorter than diverticulum; <!--PageBreak--><!--PageBreak--><!--PageBreak--><!--PageBreak-->spermatheca composed of a spiral tube which is slightly shorter than diverticulum, provided with a moderately long and thin accessory gland, which is slightly shorter than the spiral tube of spermatheca; median oviduct situated in middle of vagina.</p><p>Body length: 7.0‒9.0 mm; width: 1.5‒1.8 mm.</p><fig id="F8" position="float" orientation="portrait"><label>Figure 8.</label><caption><p>Abdominal sternite VIII of female, ventral view: <bold>A</bold> <italic><tp:taxon-name><tp:taxon-name-part taxon-name-part-type="genus">Fissocantharis</tp:taxon-name-part> <tp:taxon-name-part taxon-name-part-type="species">sinensis</tp:taxon-name-part></tp:taxon-name></italic> (Wittmer, 1988) <bold>B</bold> <italic><tp:taxon-name><tp:taxon-name-part taxon-name-part-type="genus">Fissocantharis</tp:taxon-name-part> <tp:taxon-name-part taxon-name-part-type="species">gracilipes</tp:taxon-name-part></tp:taxon-name></italic> (Pic, 1927) <bold>C</bold> <italic><tp:taxon-name><tp:taxon-name-part taxon-name-part-type="genus">Fissocantharis</tp:taxon-name-part> <tp:taxon-name-part taxon-name-part-type="species">sexcostata</tp:taxon-name-part></tp:taxon-name></italic> sp. n. <bold>D</bold> <italic><tp:taxon-name><tp:taxon-name-part taxon-name-part-type="genus">Fissocantharis</tp:taxon-name-part> <tp:taxon-name-part taxon-name-part-type="species">basilaris</tp:taxon-name-part></tp:taxon-name></italic> sp. n. <bold>E</bold> <italic><tp:taxon-name><tp:taxon-name-part taxon-name-part-type="genus">Fissocantharis</tp:taxon-name-part> <tp:taxon-name-part taxon-name-part-type="species">eschara</tp:taxon-name-part></tp:taxon-name></italic> sp. n. <bold>F</bold> <italic><tp:taxon-name><tp:taxon-name-part taxon-name-part-type="genus">Fissocantharis</tp:taxon-name-part> <tp:taxon-name-part taxon-name-part-type="species">latipalpa</tp:taxon-name-part></tp:taxon-name></italic> sp. n. <bold>G</bold> <italic><tp:taxon-name><tp:taxon-name-part taxon-name-part-type="genus">Fissocantharis</tp:taxon-name-part> <tp:taxon-name-part taxon-name-part-type="species">biprojicientis</tp:taxon-name-part></tp:taxon-name></italic> sp. n. Scale bars: 1.0 mm.</p></caption><graphic xmlns:xlink="http://www.w3.org/1999/xlink" xlink:href="zookeys-489-095-g008.jpg" position="float" orientation="portrait" xlink:type="simple" id="oo_40524.jpg"/></fig><fig id="F9" position="float" orientation="portrait"><label>Figure 9.</label><caption><p>Female genitalia: <bold>A</bold> <italic><tp:taxon-name><tp:taxon-name-part taxon-name-part-type="genus">Fissocantharis</tp:taxon-name-part> <tp:taxon-name-part taxon-name-part-type="species">sinensis</tp:taxon-name-part></tp:taxon-name></italic> (Wittmer, 1988) <bold>B</bold> <italic><tp:taxon-name><tp:taxon-name-part taxon-name-part-type="genus">Fissocantharis</tp:taxon-name-part> <tp:taxon-name-part taxon-name-part-type="species">gracilipes</tp:taxon-name-part></tp:taxon-name></italic> (Pic, 1927) <bold>C</bold> <italic><tp:taxon-name><tp:taxon-name-part taxon-name-part-type="genus">Fissocantharis</tp:taxon-name-part> <tp:taxon-name-part taxon-name-part-type="species">sexcostata</tp:taxon-name-part></tp:taxon-name></italic> sp. n. Scale bars: 1.0 mm.</p></caption><graphic xmlns:xlink="http://www.w3.org/1999/xlink" xlink:href="zookeys-489-095-g009.jpg" position="float" orientation="portrait" xlink:type="simple" id="oo_40525.jpg"/></fig><fig id="F10" position="float" orientation="portrait"><label>Figure 10.</label><caption><p>Female genitalia: <bold>A</bold> <italic><tp:taxon-name><tp:taxon-name-part taxon-name-part-type="genus">Fissocantharis</tp:taxon-name-part> <tp:taxon-name-part taxon-name-part-type="species">basilaris</tp:taxon-name-part></tp:taxon-name></italic> sp. n. <bold>B</bold> <italic><tp:taxon-name><tp:taxon-name-part taxon-name-part-type="genus">Fissocantharis</tp:taxon-name-part> <tp:taxon-name-part taxon-name-part-type="species">eschara</tp:taxon-name-part></tp:taxon-name></italic> sp. n. <bold>C</bold> <italic><tp:taxon-name><tp:taxon-name-part taxon-name-part-type="genus">Fissocantharis</tp:taxon-name-part> <tp:taxon-name-part taxon-name-part-type="species">latipalpa</tp:taxon-name-part></tp:taxon-name></italic> sp. n. <bold>D</bold> <italic><tp:taxon-name><tp:taxon-name-part taxon-name-part-type="genus">Fissocantharis</tp:taxon-name-part> <tp:taxon-name-part taxon-name-part-type="species">biprojicientis</tp:taxon-name-part></tp:taxon-name></italic> sp. n. Scale bars: 1.0 mm.</p></caption><graphic xmlns:xlink="http://www.w3.org/1999/xlink" xlink:href="zookeys-489-095-g010.jpg" position="float" orientation="portrait" xlink:type="simple" id="oo_40526.jpg"/></fig></tp:treatment-sec><tp:treatment-sec sec-type="Diagnosis"><title>Diagnosis.</title><p>This species is similar to <italic><tp:taxon-name><tp:taxon-name-part taxon-name-part-type="genus">Fissocantharis</tp:taxon-name-part> <tp:taxon-name-part taxon-name-part-type="species">bidifformis</tp:taxon-name-part></tp:taxon-name></italic> (Wittmer, 1988), but it can be differentiated from the latter by the antennomeres IV with two projections on the basal part in the male; aedeagus: conjoint dorsal plate of parameres greatly reduced, roundly emarginated in middle of apical margin.</p></tp:treatment-sec><tp:treatment-sec sec-type="Distribution"><title>Distribution.</title><p>China (Guangxi).</p></tp:treatment-sec><tp:treatment-sec sec-type="Etymology"><title>Etymology.</title><p>The specific name is derived from the suffix <italic>bi</italic>- (two) and <italic>projicientis</italic> (projecting), referring to its antennomere IV with two projections on the basal part in the male.</p></tp:treatment-sec><tp:treatment-sec><!--Section generated to contain objects referenced in tp:taxon-treatment.--><fig id="F2" position="float" orientation="portrait"><label>Figure 2.</label><caption><p>Male habitus, dorsal view: <bold>A</bold> <italic><tp:taxon-name><tp:taxon-name-part taxon-name-part-type="genus">Fissocantharis</tp:taxon-name-part> <tp:taxon-name-part taxon-name-part-type="species">basilaris</tp:taxon-name-part></tp:taxon-name></italic> sp. n. <bold>B</bold> <italic><tp:taxon-name><tp:taxon-name-part taxon-name-part-type="genus">Fissocantharis</tp:taxon-name-part> <tp:taxon-name-part taxon-name-part-type="species">eschara</tp:taxon-name-part></tp:taxon-name></italic> sp. n. <bold>C</bold> <italic><tp:taxon-name><tp:taxon-name-part taxon-name-part-type="genus">Fissocantharis</tp:taxon-name-part> <tp:taxon-name-part taxon-name-part-type="species">latipalpa</tp:taxon-name-part></tp:taxon-name></italic> sp. n. <bold>D</bold> <italic><tp:taxon-name><tp:taxon-name-part taxon-name-part-type="genus">Fissocantharis</tp:taxon-name-part> <tp:taxon-name-part taxon-name-part-type="species">biprojicientis</tp:taxon-name-part></tp:taxon-name></italic> sp. n. Scale bars: 2.0 mm.</p></caption><graphic xmlns:xlink="http://www.w3.org/1999/xlink" xlink:href="zookeys-489-095-g002.jpg" position="float" orientation="portrait" xlink:type="simple" id="oo_40518.jpg"/></fig><fig id="F6" position="float" orientation="portrait"><label>Figures 6.</label><caption><p>Aedeagus (<bold>A, D</bold> ventral view <bold>B, E</bold> dorsal view <bold>C, F</bold> lateral view): <bold>A–C</bold> <italic><tp:taxon-name><tp:taxon-name-part taxon-name-part-type="genus">Fissocantharis</tp:taxon-name-part> <tp:taxon-name-part taxon-name-part-type="species">latipalpa</tp:taxon-name-part></tp:taxon-name></italic> sp. n. <bold>D–F</bold> <italic><tp:taxon-name><tp:taxon-name-part taxon-name-part-type="genus">Fissocantharis</tp:taxon-name-part> <tp:taxon-name-part taxon-name-part-type="species">biprojicientis</tp:taxon-name-part></tp:taxon-name></italic> sp. n. Scale bars: 1.0 mm.</p></caption><graphic xmlns:xlink="http://www.w3.org/1999/xlink" xlink:href="zookeys-489-095-g006.jpg" position="float" orientation="portrait" xlink:type="simple" id="oo_40522.jpg"/></fig></tp:treatment-sec></tp:taxon-treatment>
