# Supplementary material for: Taxonomy of Fissocantharis Pic (Coleoptera, Cantharidae) from Guangxi, China, with descriptions of six new species
Source: Zookeys. 2015 Mar 23;(489):95–123. doi: 10.3897/zookeys.489.9153 (PMC4395839; doi:10.3897/zookeys.489.9153)
Supplement: XML Treatment for Fissocantharis angusta [file zookeys.489.9153-treatment9.xml]

<!DOCTYPE tp:taxon-treatment
  PUBLIC "-//TaxonX//DTD Taxonomic Treatment Publishing DTD v0 20100105//EN" "tax-treatment-NSO.dtd">
<tp:taxon-treatment xmlns:tp="http://www.plazi.org/taxpub"><tp:treatment-meta><kwd-group><label>Taxon classification</label><kwd><named-content content-type="kingdom">Animalia</named-content></kwd><kwd><named-content content-type="order">Coleoptera</named-content></kwd><kwd><named-content content-type="family">Cantharidae</named-content></kwd></kwd-group><mixed-citation publication-type="journal"><person-group><name><surname>Yang</surname><given-names>Yuxia</given-names></name><name><surname>Li</surname><given-names>Limei</given-names></name><name><surname>Guan</surname><given-names>Kaile</given-names></name><name><surname>Yang</surname><given-names>Xingke</given-names></name></person-group><article-title>Taxonomy of <italic><tp:taxon-name><tp:taxon-name-part taxon-name-part-type="genus">Fissocantharis</tp:taxon-name-part></tp:taxon-name></italic> Pic (<tp:taxon-name><tp:taxon-name-part taxon-name-part-type="order">Coleoptera</tp:taxon-name-part></tp:taxon-name>, <tp:taxon-name><tp:taxon-name-part taxon-name-part-type="family">Cantharidae</tp:taxon-name-part></tp:taxon-name>) from Guangxi, China, with descriptions of six new species</article-title><source>Zookeys</source><day>23</day><month>3</month><year>2015</year><volume>2015</volume><issue>489</issue><fpage>95</fpage><lpage>123</lpage><pub-id pub-id-type="doi">10.3897/zookeys.489.9153</pub-id></mixed-citation></tp:treatment-meta><tp:nomenclature><tp:taxon-name>
                            <tp:taxon-name-part taxon-name-part-type="genus">Fissocantharis</tp:taxon-name-part>
                            <tp:taxon-name-part taxon-name-part-type="species">angusta</tp:taxon-name-part>
                        </tp:taxon-name><tp:taxon-authority>(Fairmaire, 1900)</tp:taxon-authority><tp:nomenclature-citation-list><tp:nomenclature-citation><tp:taxon-name><tp:taxon-name-part taxon-name-part-type="genus">Podabrus</tp:taxon-name-part> <tp:taxon-name-part taxon-name-part-type="species">angustus</tp:taxon-name-part></tp:taxon-name><comment> Fairmaire, 1900: 624.</comment></tp:nomenclature-citation><tp:nomenclature-citation><tp:taxon-name><tp:taxon-name-part taxon-name-part-type="genus">Podabrus</tp:taxon-name-part> <tp:taxon-name-part taxon-name-part-type="species">flavofacialis</tp:taxon-name-part></tp:taxon-name><comment> Pic, 1926: 29. <bold>syn. n.</bold></comment></tp:nomenclature-citation><tp:nomenclature-citation><tp:taxon-name><tp:taxon-name-part taxon-name-part-type="genus">Podabrus</tp:taxon-name-part> <tp:taxon-name-part taxon-name-part-type="species">denticornis</tp:taxon-name-part></tp:taxon-name><comment> Wittmer, 1951: 96, fig. 2. Synonymized with <italic><tp:taxon-name><tp:taxon-name-part taxon-name-part-type="genus">Podabrus</tp:taxon-name-part> <tp:taxon-name-part taxon-name-part-type="species">flavofacialis</tp:taxon-name-part></tp:taxon-name></italic> Pic by <xref ref-type="bibr" rid="B12">Wittmer 1988</xref>: 357.</comment></tp:nomenclature-citation><tp:nomenclature-citation><tp:taxon-name><tp:taxon-name-part taxon-name-part-type="genus">Micropodabrus</tp:taxon-name-part> <tp:taxon-name-part taxon-name-part-type="species">angustus</tp:taxon-name-part></tp:taxon-name><comment>: <xref ref-type="bibr" rid="B12">Wittmer 1988</xref>: 344.</comment></tp:nomenclature-citation><tp:nomenclature-citation><tp:taxon-name><tp:taxon-name-part taxon-name-part-type="genus">Micropodabrus</tp:taxon-name-part> <tp:taxon-name-part taxon-name-part-type="species">flavofacialis</tp:taxon-name-part></tp:taxon-name><comment>: <xref ref-type="bibr" rid="B12">Wittmer 1988</xref>: 357.</comment></tp:nomenclature-citation><tp:nomenclature-citation><tp:taxon-name><tp:taxon-name-part taxon-name-part-type="genus">Fissocantharis</tp:taxon-name-part> <tp:taxon-name-part taxon-name-part-type="species">angusta</tp:taxon-name-part></tp:taxon-name><comment>: <xref ref-type="bibr" rid="B17">Yang et al. 2009</xref>: 49.</comment></tp:nomenclature-citation><tp:nomenclature-citation><tp:taxon-name><tp:taxon-name-part taxon-name-part-type="genus">Fissocantharis</tp:taxon-name-part> <tp:taxon-name-part taxon-name-part-type="species">flavofacialis</tp:taxon-name-part></tp:taxon-name><comment>: <xref ref-type="bibr" rid="B17">Yang et al. 2009</xref>: 49.</comment></tp:nomenclature-citation></tp:nomenclature-citation-list></tp:nomenclature><tp:treatment-sec sec-type="Type material examined"><title>Type material examined.</title><p><italic><tp:taxon-name><tp:taxon-name-part taxon-name-part-type="genus">Podabrus</tp:taxon-name-part> <tp:taxon-name-part taxon-name-part-type="species">angustus</tp:taxon-name-part></tp:taxon-name></italic>: Holotype: 1♀ (MNHN): “Fokien” [China: Fujian], “<tp:taxon-name><tp:taxon-name-part taxon-name-part-type="genus">Podabrus</tp:taxon-name-part></tp:taxon-name> \ <tp:taxon-name><tp:taxon-name-part taxon-name-part-type="species">angustus</tp:taxon-name-part></tp:taxon-name> \ Fairm. China”, “<tp:taxon-name><tp:taxon-name-part taxon-name-part-type="genus">Micropodabrus</tp:taxon-name-part></tp:taxon-name> \ <tp:taxon-name><tp:taxon-name-part taxon-name-part-type="species">angustus</tp:taxon-name-part></tp:taxon-name> \ (Fairm.) \ det. W. Wittmer”, “HOLOTYPUS”. Paratypes: 1♂, 1♀ (MNHN): de Latouche, 1900, H. Donckier.</p><p><italic><tp:taxon-name><tp:taxon-name-part taxon-name-part-type="genus">Podabrus</tp:taxon-name-part> <tp:taxon-name-part taxon-name-part-type="species">flavofacialis</tp:taxon-name-part></tp:taxon-name></italic>: Holotype: 1♂ (MNHN): “Fokien”, “<tp:taxon-name><tp:taxon-name-part taxon-name-part-type="species">flavofacialis</tp:taxon-name-part></tp:taxon-name> \ Pic”, “<tp:taxon-name><tp:taxon-name-part taxon-name-part-type="genus">Micropodabrus</tp:taxon-name-part></tp:taxon-name> \ <tp:taxon-name><tp:taxon-name-part taxon-name-part-type="species">flavofacialis</tp:taxon-name-part></tp:taxon-name> \ (Pic) \ det. W. Wittmer”, “HOLOTYPUS”.</p><p><italic><tp:taxon-name><tp:taxon-name-part taxon-name-part-type="genus">Podabrus</tp:taxon-name-part> <tp:taxon-name-part taxon-name-part-type="species">denticornis</tp:taxon-name-part></tp:taxon-name></italic>: Holotype: 1♂ (ZFMK): “Kuatun (2300m) 27.40n.Br.\117.40ö.L. J. Klappperich \ 28.5.1938 (Fukien)”, “Holotypus \ <tp:taxon-name><tp:taxon-name-part taxon-name-part-type="genus">Podabrus</tp:taxon-name-part></tp:taxon-name> \ <tp:taxon-name><tp:taxon-name-part taxon-name-part-type="species">denticornis</tp:taxon-name-part></tp:taxon-name> \ Wittmer 49, n. sp.”, “<tp:taxon-name><tp:taxon-name-part taxon-name-part-type="genus">Podabrus</tp:taxon-name-part></tp:taxon-name> \ <tp:taxon-name><tp:taxon-name-part taxon-name-part-type="species">denticornis</tp:taxon-name-part></tp:taxon-name> \ Wittm.”, “<tp:taxon-name><tp:taxon-name-part taxon-name-part-type="genus">Micropodabrus</tp:taxon-name-part></tp:taxon-name> \ <tp:taxon-name><tp:taxon-name-part taxon-name-part-type="species">flavofacialis</tp:taxon-name-part></tp:taxon-name> \ (Pic) \ det. W. Wittmer”, “MUSEUM KOENIG \ BONN”. Paratypes: 1♀ (MNHN): same data, 12.5.1938; 1♀ (MNHN): same data, 19.5.1938; 1♀ (MNHN): same data, 20.5.1938; 1♀ (MNHN): same data, 28.5.1938; 1♂, 1♀ (NHMB): same data, 18.5.1938.</p><!--PageBreak--></tp:treatment-sec><tp:treatment-sec sec-type="Additional material examined"><title>Additional material examined.</title><p>CHINA: Zhejiang: 2♀♀ (MNHN): Tienmushan, 9.VI.1936, coll. O. Piel; 1♀ (IZAS): Tienmushan, 6.VI.1936, coll. O. Piel; 1♀ (IZAS): Tienmushan, 12.VI.1936; 1♀ (IZAS): Tienmushan, 6.VI.1936; 1♂ (IZAS): Tienmushan, 8.VI.1936; 1♂ (IZAS): Anji, Longwangshan, 500m, 11.VI.1996, leg. X.K. Yang; 1♂, 1♀ (IZAS): same locality and date, leg. W.Z. Li; 1♀ (IZAS): same locality and collector, 12.VI.1996; 1♂, 1♀ (IZAS): same locality and collector, 13.VI.1996. Hunan: 1♂, 3♀♀ (NHMB): Wulingshan, Tianzishan Nat. Res., 800m, 16.‒18.VI.1997, lgt. Bolm. Guangxi: 1♂ (IZAS): Jinxiu, Rd. Jinzhong, 1000m, 12.V.1999, leg. M.Y. Gao; 1♀ (IZAS): same locality and date, 1100m, leg. X.K. Yang; 2♂♂, 4♀♀ (IZAS): same locality and date, leg. H. Xiao; 1♂ (IZAS): same locality, 11.V.1999, leg. D.C. Yuan; 1♀ (IZAS): Jiuxiu, Yonghe, 500m, 11.V.1999, leg. H. Xiao; 1♀ (IZAS): same locality and date, leg. F.S. Huang; 1♀ (IZAS): Jinjiu, Shengtangshan, 700‒800m, 19.V.1999, leg. H. Xiao.</p></tp:treatment-sec><tp:treatment-sec sec-type="Distribution"><title>Distribution.</title><p>China (Fujian, Zhejiang, Hunan, Guangxi). Newly record for Zhejiang, Hunan and Guangxi, China.</p></tp:treatment-sec><tp:treatment-sec sec-type="Remarks"><title>Remarks.</title><p>Based on the examination of the types, <italic><tp:taxon-name><tp:taxon-name-part taxon-name-part-type="genus">Fissocantharis</tp:taxon-name-part> <tp:taxon-name-part taxon-name-part-type="species">flavofacialis</tp:taxon-name-part></tp:taxon-name></italic> (Pic, 1926) is considered to be a junior synonym of <italic><tp:taxon-name><tp:taxon-name-part taxon-name-part-type="genus">Fissocantharis</tp:taxon-name-part> <tp:taxon-name-part taxon-name-part-type="species">angusta</tp:taxon-name-part></tp:taxon-name></italic> (Fairmaire, 1900). Although the holotype of the latter species is female and the former is male, both species are originally described in <italic><tp:taxon-name><tp:taxon-name-part taxon-name-part-type="genus">Podabrus</tp:taxon-name-part></tp:taxon-name></italic> Westwood and attached with the same locality labels; also a large number of additional specimens do not show any difference between them. Therefore, we suggest to synonymize <italic><tp:taxon-name><tp:taxon-name-part taxon-name-part-type="genus">Fissocantharis</tp:taxon-name-part> <tp:taxon-name-part taxon-name-part-type="species">flavofacialis</tp:taxon-name-part></tp:taxon-name></italic> with <italic><tp:taxon-name><tp:taxon-name-part taxon-name-part-type="genus">Fissocantharis</tp:taxon-name-part> <tp:taxon-name-part taxon-name-part-type="species">angusta</tp:taxon-name-part></tp:taxon-name></italic>.</p></tp:treatment-sec><ref-list><ref id="B12"><mixed-citation xmlns:xlink="http://www.w3.org/1999/xlink" xlink:type="simple"><person-group><name name-style="western"><surname>Wittmer</surname><given-names>W</given-names></name></person-group> (<year>1988</year>) <article-title>Zur Kenntnis der <tp:taxon-name><tp:taxon-name-part taxon-name-part-type="family">Cantharidae</tp:taxon-name-part></tp:taxon-name> (<tp:taxon-name><tp:taxon-name-part taxon-name-part-type="order">Coleoptera</tp:taxon-name-part></tp:taxon-name>) Chinas und der angrenzenden Länder.</article-title><source>Entomologica Basiliensia</source><volume>12</volume>: <fpage>343</fpage>‒<lpage>372</lpage>.</mixed-citation></ref><ref id="B17"><mixed-citation xmlns:xlink="http://www.w3.org/1999/xlink" xlink:type="simple"><person-group><name name-style="western"><surname>Yang</surname><given-names>YX</given-names></name><name name-style="western"><surname>Brancucci</surname><given-names>M</given-names></name><name name-style="western"><surname>Yang</surname><given-names>XK</given-names></name></person-group> (<year>2009</year>) <article-title>Synonymical notes on the genus <italic><tp:taxon-name><tp:taxon-name-part taxon-name-part-type="genus">Micropodabrus</tp:taxon-name-part></tp:taxon-name></italic> Pic and related genera (<tp:taxon-name><tp:taxon-name-part taxon-name-part-type="order">Coleoptera</tp:taxon-name-part></tp:taxon-name>, <tp:taxon-name><tp:taxon-name-part taxon-name-part-type="family">Cantharidae</tp:taxon-name-part></tp:taxon-name>).</article-title><source>Entomologica Basiliensia et Collectionis Frey</source><volume>31</volume>: <fpage>49</fpage>‒<lpage>54</lpage>.</mixed-citation></ref></ref-list></tp:taxon-treatment>
