# Supplementary material for: Taxonomy of Fissocantharis Pic (Coleoptera, Cantharidae) from Guangxi, China, with descriptions of six new species
Source: Zookeys. 2015 Mar 23;(489):95–123. doi: 10.3897/zookeys.489.9153 (PMC4395839; doi:10.3897/zookeys.489.9153)
Supplement: XML Treatment for Fissocantharis tridifformis [file zookeys.489.9153-treatment17.xml]

<!DOCTYPE tp:taxon-treatment
  PUBLIC "-//TaxonX//DTD Taxonomic Treatment Publishing DTD v0 20100105//EN" "tax-treatment-NSO.dtd">
<tp:taxon-treatment xmlns:tp="http://www.plazi.org/taxpub"><tp:treatment-meta><kwd-group><label>Taxon classification</label><kwd><named-content content-type="kingdom">Animalia</named-content></kwd><kwd><named-content content-type="order">Coleoptera</named-content></kwd><kwd><named-content content-type="family">Cantharidae</named-content></kwd></kwd-group><mixed-citation publication-type="journal"><person-group><name><surname>Yang</surname><given-names>Yuxia</given-names></name><name><surname>Li</surname><given-names>Limei</given-names></name><name><surname>Guan</surname><given-names>Kaile</given-names></name><name><surname>Yang</surname><given-names>Xingke</given-names></name></person-group><article-title>Taxonomy of <italic><tp:taxon-name><tp:taxon-name-part taxon-name-part-type="genus">Fissocantharis</tp:taxon-name-part></tp:taxon-name></italic> Pic (<tp:taxon-name><tp:taxon-name-part taxon-name-part-type="order">Coleoptera</tp:taxon-name-part></tp:taxon-name>, <tp:taxon-name><tp:taxon-name-part taxon-name-part-type="family">Cantharidae</tp:taxon-name-part></tp:taxon-name>) from Guangxi, China, with descriptions of six new species</article-title><source>Zookeys</source><day>23</day><month>3</month><year>2015</year><volume>2015</volume><issue>489</issue><fpage>95</fpage><lpage>123</lpage><pub-id pub-id-type="doi">10.3897/zookeys.489.9153</pub-id></mixed-citation></tp:treatment-meta><tp:nomenclature><tp:taxon-name>
                            <tp:taxon-name-part taxon-name-part-type="genus">Fissocantharis</tp:taxon-name-part>
                            <tp:taxon-name-part taxon-name-part-type="species">tridifformis</tp:taxon-name-part>
                        </tp:taxon-name><tp:taxon-authority>(Wittmer, 1988)</tp:taxon-authority><tp:nomenclature-citation-list><tp:nomenclature-citation><tp:taxon-name><tp:taxon-name-part taxon-name-part-type="genus">Micropodabrus</tp:taxon-name-part> <tp:taxon-name-part taxon-name-part-type="species">tridifformis</tp:taxon-name-part></tp:taxon-name><comment> Wittmer, 1988: 349, Figs 2, 21.</comment></tp:nomenclature-citation><tp:nomenclature-citation><tp:taxon-name><tp:taxon-name-part taxon-name-part-type="genus">Fissocantharis</tp:taxon-name-part> <tp:taxon-name-part taxon-name-part-type="species">tridifformis</tp:taxon-name-part></tp:taxon-name><comment>: <xref ref-type="bibr" rid="B17">Yang et al. 2009</xref>: 49.</comment></tp:nomenclature-citation></tp:nomenclature-citation-list></tp:nomenclature><tp:treatment-sec sec-type="Material examined"><title>Material examined.</title><p>CHINA: Hubei: 1♂, 1♀ (IZAS): Shennongjia, 900‒1300m, 23.V.1981, leg. Y.H. Han; 1♀ (IZAS): same locality and collector, 900‒1700m, 26.V.1981; 1♂ (IZAS): same locality and collector, 900m, 16.VI.1981.</p></tp:treatment-sec><tp:treatment-sec sec-type="Distribution"><title>Distribution.</title><p>China (Sichuan, Guangxi, Hubei). Newly recorded from Hubei, China.</p></tp:treatment-sec><ref-list><ref id="B17"><mixed-citation xmlns:xlink="http://www.w3.org/1999/xlink" xlink:type="simple"><person-group><name name-style="western"><surname>Yang</surname><given-names>YX</given-names></name><name name-style="western"><surname>Brancucci</surname><given-names>M</given-names></name><name name-style="western"><surname>Yang</surname><given-names>XK</given-names></name></person-group> (<year>2009</year>) <article-title>Synonymical notes on the genus <italic><tp:taxon-name><tp:taxon-name-part taxon-name-part-type="genus">Micropodabrus</tp:taxon-name-part></tp:taxon-name></italic> Pic and related genera (<tp:taxon-name><tp:taxon-name-part taxon-name-part-type="order">Coleoptera</tp:taxon-name-part></tp:taxon-name>, <tp:taxon-name><tp:taxon-name-part taxon-name-part-type="family">Cantharidae</tp:taxon-name-part></tp:taxon-name>).</article-title><source>Entomologica Basiliensia et Collectionis Frey</source><volume>31</volume>: <fpage>49</fpage>‒<lpage>54</lpage>.</mixed-citation></ref></ref-list></tp:taxon-treatment>
